# Supplementary material for: Phthalate Esters in Different Types of Cosmetic Products: A Five-Year Quality Control Survey
Source: Molecules. 2024 Oct 11;29(20):4823. doi: 10.3390/molecules29204823 (PMC11510284; doi:10.3390/molecules29204823)
Supplement: Supplementary file 1 [file molecules-29-04823-s001.zip]

Archive with 1 entries (1 files):
- molecules-3227488-supplementary.pdf
